# Supplementary material for: Cardiothoracic ratio values and trajectories are associated with risk of requiring dialysis and mortality in chronic kidney disease
Source: Commun Med (Lond). 2023 Feb 7;3:19. doi: 10.1038/s43856-023-00241-9 (PMC9905092; doi:10.1038/s43856-023-00241-9)
Supplement: Supplementary file 1 — Supplementary Data 1 [file 43856_2023_241_MOESM1_ESM.xlsx]

## Sheet: 工作表1
Supplementary Data 1. Biochemical and Medication Profiles by Baseline CTR Quartile
Characteristic	N (%)	Total (n=3117)	Baseline CTR (Quartile of baseline period) b				p-value
			CTR < 0.47	0.47 ≤ CTR < 0.52	0.52 ≤ CTR < 0.57	CTR ≥ 0.57
			(n=740)	(n=772)	(n=774)	(n=831)
Baseline biochemical profiles, median (IQR)a
Systolic blood pressure (mmHg)	2182 (70.0)	138.0 (123.0, 155.0)	132.5 (119.0, 148.0)	139.5 (123.0, 155.0)	139.6 (125.5, 158.5)	142.0 (123.6, 158.0)	< 0.001
Diastolic blood pressure (mmHg)	2181 (70.0)	75.0 (67.0, 83.0)	76.3 (70.0, 86.0)	75.5 (67.0, 84.8)	74.0 (66.5, 82.0)	73.8 (65.7, 81.2)	< 0.001
Blood urea nitrogen (mg/dL)	3009 (96.5)	32.0 (21.0, 52.0)	26.0 (19.0, 40.0)	28.0 (20.0, 46.0)	35.0 (23.0, 56.0)	40.0 (25.0, 60.0)	< 0.001
Serum creatinine (mg/dL)	3111 (99.8)	2.0 (1.4, 3.5)	1.7 (1.3, 2.8)	1.9 (1.3, 3.1)	2.3 (1.4, 4.1)	2.3 (1.5, 4.0)	< 0.001
eGFR (ml/min/1.73m2)	3111 (99.8)	29.0 (14.4, 46.7)	38.4 (21.6, 54.0)	32.7 (16.6, 49.6)	25.0 (12.2, 41.5)	22.5 (11.6, 38.9)	< 0.001
Serum potassium (mmol/L)	3021 (96.9)	4.2 (3.8, 4.7)	4.2 (3.8, 4.6)	4.3 (3.9, 4.6)	4.2 (3.8, 4.7)	4.2 (3.7, 4.7)	0.21
Serum calcium (mg/dL)	2576 (82.6)	8.8 (8.4, 9.2)	9.0 (8.6, 9.3)	8.8 (8.4, 9.2)	8.8 (8.4, 9.2)	8.7 (8.3, 9.1)	< 0.001
Serum phosphate (mg/dL)	2356 (75.6)	4.1 (3.6, 4.8)	3.9 (3.4, 4.5)	4.1 (3.5, 4.8)	4.2 (3.6, 5.0)	4.3 (3.7, 5.0)	< 0.001
Serum albumin (g/dL)	2726 (87.5)	4.0 (3.5, 4.3)	4.2 (3.8, 4.4)	4.0 (3.6, 4.3)	3.9 (3.5, 4.2)	3.8 (3.4, 4.1)	< 0.001
Serum uric acid (mg/dL)	2766 (88.7)	7.2 (6.0, 8.6)	7.1 (5.8, 8.3)	7.2 (6.1, 8.6)	7.3 (6.1, 8.7)	7.3 (6.1, 8.9)	0.001
Hemoglobin (g/dL)	2812 (90.2)	10.9 (9.4, 12.6)	11.7 (10.1, 13.4)	11.1 (9.7, 12.8)	10.7 (9.4, 12.1)	10.2 (9.0, 11.8)	< 0.001
Total cholesterol (mg/dL)	2676 (85.9)	175.0 (148.0, 205.0)	177.0 (153.0, 207.0)	173.0 (147.0, 204.0)	175.0 (148.0, 206.0)	172.0 (144.0, 204.0)	0.06
Triglyceride (mg/dL)	2796 (89.7)	127.0 (89.0, 186.0)	128.0 (90.0, 188.5)	124.0 (88.0, 180.0)	132.0 (92.0, 190.0)	125.0 (87.0, 186.0)	0.24
Urine PCR (mg/g)	2384 (76.5)	951.0 (238.3, 2817.4)	550.7 (163.1, 1581.7)	769.7 (187.6, 2336.8)	1172.6 (296.8, 2957.6)	1418.1 (394.4, 4083.6)	< 0.001
Urine ACR (mg/g)	1024 (32.9)	357.9 (69.2, 1865.7)	212.9 (52.7, 1003.5)	277.4 (65.3, 1598.4)	384.9 (66.0, 1911.4)	717.3 (110.3, 2409.1)	< 0.001
Pooled urine PCR (mg/g)	2638 (84.6)	869.6 (222.2, 2677.8)	511.9 (161.1, 1474.3)	651.2 (173.7, 2255.1)	1109.0 (266.3, 2804.1)	1358.6 (378.9, 4007.0)	< 0.001
Urine creatinine (mg/dL)	2743 (88.0)	82.1 (55.2, 119.4)	92.3 (64.4, 133.9)	86.1 (57.0, 124.9)	81.5 (53.0, 115.0)	73.5 (49.3, 104.6)	< 0.001
Baseline medication profiles, n (%) b
Pentoxifylline	3117 (100.0)	850 (27.3)	205 (27.7)	219 (28.4)	227 (29.3)	199 (24.0)	0.08
Aspirin	3117 (100.0)	1029 (33.0)	164 (22.2)	247 (32.0)	280 (36.2)	338 (40.7)	< 0.001
Dipyridamole	3117 (100.0)	162 (5.2)	26 (3.5)	43 (5.6)	44 (5.7)	49 (5.9)	0.13
Other anti-platelet agents	3117 (100.0)	1115 (35.8)	173 (23.4)	265 (34.3)	300 (38.8)	377 (45.4)	< 0.001
NSAIDs	3117 (100.0)	1020 (32.7)	243 (32.8)	264 (34.2)	258 (33.3)	255 (30.7)	0.48
Contrast	3117 (100.0)	736 (23.6)	191 (25.8)	190 (24.6)	156 (20.2)	199 (24.0)	0.06
Antihypertension agents
ACEI	3117 (100.0)	738 (23.7)	129 (17.4)	171 (22.2)	199 (25.7)	239 (28.8)	< 0.001
ARBs	3117 (100.0)	1404 (45.0)	259 (35.0)	342 (44.3)	362 (46.8)	441 (53.1)	< 0.001
Trichlormethiazide	3117 (100.0)	381 (12.2)	55 (7.4)	70 (9.1)	105 (13.6)	151 (18.2)	< 0.001
Diuretics	3117 (100.0)	2018 (64.7)	333 (45.0)	451 (58.4)	555 (71.7)	679 (81.7)	< 0.001
Antidiabetic agents
OAD	3117 (100.0)	1046 (33.6)	177 (23.9)	258 (33.4)	294 (38.0)	317 (38.2)	< 0.001
Insulin	3117 (100.0)	852 (27.3)	152 (20.5)	178 (23.1)	238 (30.8)	284 (34.2)	< 0.001
a Biochemical value measurements that were obtained within -1 years to +3 months and closest to the index date.
b Medication use within one year before index date.
Abbreviations: ACEI, Angiotensin- converting enzyme inhibitors; ARBs, Angiotensin receptor blockers; NSAIDs, non-steroidal anti-Inflammatory drug; OAD, oral antidiabetic agents.
