# Supplementary material for: Cardiothoracic ratio values and trajectories are associated with risk of requiring dialysis and mortality in chronic kidney disease
Source: Commun Med (Lond). 2023 Feb 7;3:19. doi: 10.1038/s43856-023-00241-9 (PMC9905092; doi:10.1038/s43856-023-00241-9)
Supplement: Supplementary file 2 — Supplementary Data 2 [file 43856_2023_241_MOESM2_ESM.xlsx]

## Sheet: 工作表1
Supplementary Data 2. Demographic and Clinical Characteristics by Baseline CTR Quartile
Characteristic a	N (%)	Total (n=3117)	Baseline CTR (Quartile of baseline period) b				p-value c
			CTR < 0.47	0.47 ≤ CTR < 0.52	0.52 ≤ CTR < 0.57	CTR ≥ 0.57
			(n=740)	(n=772)	(n=774)	(n=831)
Age at entry (year), median (IQR)	3117 (100.0)	69.5 (59.2, 77.4)	60.7 (50.4, 71.0)	68.0 (59.5, 76.6)	71.8 (62.7, 78.3)	74.4 (64.9, 80.1)	< 0.001
Female, n (%)	3117 (100.0)	1342 (43.1)	165 (22.3)	279 (36.1)	392 (50.7)	506 (60.9)	< 0.001
BMI (kg/m2), median (IQR) d	3087 (99.0)	24.4 (22.0, 27.1)	23.7 (21.1, 26.2)	24.6 (22.0, 27.0)	24.8 (22.4, 27.8)	24.5 (22.2, 27.3)	< 0.001
Smoking, n (%)	3117 (100.0)						< 0.001
Never		2517 (80.8)	544 (73.5)	600 (77.7)	651 (84.1)	722 (86.9)
Former		279 (9.0)	74 (10.0)	86 (11.1)	60 (7.8)	59 (7.1)
Current		321 (10.3)	122 (16.5)	86 (11.1)	63 (8.1)	50 (6.0)
Alcohol consumption, n (%)	3117 (100.0)						< 0.001
Never		2817 (90.4)	647 (87.4)	692 (89.6)	700 (90.4)	778 (93.6)
Former		211 (6.8)	61 (8.2)	55 (7.1)	49 (6.3)	46 (5.5)
Current		89 (2.9)	32 (4.3)	25 (3.2)	25 (3.2)	7 (0.8)
Education level (year), n (%)	3117 (100.0)						< 0.001
< 9		1734 (55.6)	271 (36.6)	390 (50.5)	481 (62.1)	592 (71.2)
≥ 9 - < 12		421 (13.5)	108 (14.6)	119 (15.4)	99 (12.8)	95 (11.4)
≥ 12 - < 16		681 (21.9)	244 (33.0)	178 (23.1)	141 (18.2)	118 (14.2)
≥ 16		281 (9.0)	117 (15.8)	85 (11.0)	53 (6.9)	26 (3.1)
Comorbidity, n (%) e
Cardiovascular disease	3117 (100.0)	1290 (41.4)	171 (23.1)	292 (37.8)	358 (46.3)	469 (56.4)	< 0.001
Hypertension	3117 (100.0)	2387 (76.6)	461 (62.3)	563 (72.9)	639 (82.6)	724 (87.1)	< 0.001
Diabetes	3117 (100.0)	1398 (44.9)	242 (32.7)	322 (41.7)	399 (51.6)	435 (52.4)	< 0.001
Congestive heart failure	3117 (100.0)	575 (18.5)	47 (6.4)	100 (13.0)	154 (19.9)	274 (33.0)	< 0.001
Anemia	2812 (90.2)	1901 (67.6)	351 (54.7)	449 (63.8)	509 (72.5)	602 (77.2)	< 0.001
Initial CKD stage, n (%) f	3111 (99.8)						< 0.001
1 (eGFR > 90 ml/min/1.73 m2)		87 (2.8)	39 (5.3)	21 (2.7)	19 (2.5)	8 (1.0)
2 (60 ≤ eGFR < 90 ml/min/1.73 m2)		288 (9.3)	98 (13.2)	84 (10.9)	59 (7.6)	47 (5.7)
3 (30 ≤ eGFR < 60 ml/min/1.73 m2)		1138 (36.6)	338 (45.7)	313 (40.7)	238 (30.8)	249 (30.1)
4 (15 ≤ eGFR < 30 ml/min/1.73 m2)		779 (25.0)	150 (20.3)	182 (23.6)	207 (26.8)	240 (29.0)
5 (0 < eGFR < 15 ml/min/1.73 m2)		819 (26.3)	115 (15.5)	170 (22.1)	250 (32.3)	284 (34.3)
Trajectory CTR group, n (%)	2474 (79.4)						< 0.001
Low		745 (30.1)	517 (88.8)	198 (33.1)	23 (3.7)	7 (1.0)
Medium		1191 (48.1)	65 (11.2)	393 (65.7)	510 (82.1)	223 (33.1)
High		538 (21.8)	0 (0.0)	7 (1.2)	88 (14.2)	443 (65.8)
Primary etiologies of CKD, n (%)	3111 (99.8)						< 0.001
Renal Parenchymal Diseases		1039 (33.4)	303 (41.0)	277 (35.9)	220 (28.5)	239 (28.9)
Systemic Disease		1870 (60.1)	349 (47.2)	441 (57.1)	523 (67.8)	557 (67.3)
Obstructive Nephropathy and Urinary		113 (3.6)	45 (6.1)	34 (4.4)	16 (2.1)	18 (2.2)
Tract Diseases
Other		89 (2.9)	42 (5.7)	20 (2.6)	13 (1.7)	14 (1.7)
a Categorical variables are presented as frequency (%) and continuous variables are presented as median (IQR).
b Baseline period is between one year before and six months after the index date.
c P-values are calculated by Wilcoxon rank sum test for continuous variables and chi-square test for categorical variables.
d Baseline body mass index measurements that were obtained within -1 years to +1 years and the closest to the index date.
e Definition of comorbidity: Hypertension: ICD code (401-405、I10-I16) and medication (ACEI、ARBs、Diuretics) within one year before index date; Diabetes mellitus: ICD code (250、E08-E13) and medication (OAD、Insulin)
within one year before index date; Cardiovascular disease: ICD code (410-414、428、429.2、430-438、I20-I25、I50、I60-I63、I65-I69、I67.3、I67.83、I68.2、G45、G45.3、G46) within one year before index date;
Congestive heart failure: ICD code (398.91、402.01、402.11、402.91、404.01、404.03、404.11、404.13、404.91、404.93、425.4、425.5、425.7-425.9、428、I09.9、I11.0、I13.0、I13.2、I25.5、I42.0、I42.5、I42.6、
I42.7、I42.8、I42.9、I43、I50、P29.0) within one year before index date; Anemia: baseline hemoglobin < 12 g/dL.
f Initial CKD stage: CKD stage1: eGFR > 90; CKD stage2: 60 ≤ eGFR < 90; CKD stage3: 30 ≤ eGFR < 60; CKD stage4: 15 ≤ eGFR < 30; CKD stage5: 0 < eGFR < 15.
Abbreviations: ACR, albumin to creatinine ratio; BMI, body mass index; CKD, chronic kidney disease; CTR, cardiothoracic ratio; eGFR, estimated glomerular filtration rate; ICD, international classification of disease;
IQR, interquartile range; PCR, protein to creatinine ratio.
