# Supplementary material for: Cardiothoracic ratio values and trajectories are associated with risk of requiring dialysis and mortality in chronic kidney disease
Source: Commun Med (Lond). 2023 Feb 7;3:19. doi: 10.1038/s43856-023-00241-9 (PMC9905092; doi:10.1038/s43856-023-00241-9)
Supplement: Supplementary file 3 — Supplementary Data 3 [file 43856_2023_241_MOESM3_ESM.xlsx]

## Sheet: 工作表1
Supplementary Data 3. Demographic and Clinical Characteristics by Trajectory Groups Derived by LCMM
Characteristic a	N (%)	Total (n=2474)	Trajectory of CTR			p-value b
			Low (n=745)	Medium (n=1191)	High (n=538)
Baseline CTR group, n (%)	2474 (100.0)					<0.001
CTR < 0.47		582 (23.5)	517 (69.4)	65 (5.5)	0 (0.0)
0.47 ≤ CTR < 0.52		598 (24.2)	198 (26.6)	393 (33.0)	7 (1.3)
0.52 ≤ CTR < 0.57		621 (25.1)	23 (3.1)	510 (42.8)	88 (16.4)
CTR ≥ 0.57		673 (27.2)	7 (0.9)	223 (18.7)	443 (82.3)
Age at entry (year), median (IQR)	2474 (100.0)	69.8 (59.6, 77.7)	62.5 (53.1, 72.4)	70.7 (61.2, 77.9)	75.1 (66.3, 80.9)	<0.001
Female, n (%)	2474 (100.0)	1067 (43.1)	180 (24.2)	528 (44.3)	359 (66.7)	<0.001
BMI (kg/m2), median (IQR) c	2456 (99.3)	24.3 (21.9, 27.0)	23.7 (21.1, 26.1)	24.8 (22.3, 27.5)	24.3 (22.0, 27.1)	<0.001
Smoking, n (%)	2474 (100.0)					<0.001
Never		1993 (80.6)	544 (73.0)	966 (81.1)	483 (89.8)
Former		231 (9.3)	91 (12.2)	113 (9.5)	27 (5.0)
Current		250 (10.1)	110 (14.8)	112 (9.4)	28 (5.2)
Alcohol consumption, n (%)	2474 (100.0)					<0.001
Never		2234 (90.3)	649 (87.1)	1075 (90.3)	510 (94.8)
Former		172 (7.0)	66 (8.9)	84 (7.1)	22 (4.1)
Current		68 (2.8)	30 (4.0)	32 (2.7)	6 (1.1)
Education level (year), n (%)	2474 (100.0)					<0.001
< 9		1388 (56.1)	270 (36.2)	710 (59.6)	408 (75.8)
≥ 9 - < 12		323 (13.1)	113 (15.2)	156 (13.1)	54 (10.0)
≥ 12 - < 16		546 (22.1)	244 (32.8)	241 (20.2)	61 (11.3)
≥ 16		217 (8.8)	118 (15.8)	84 (7.1)	15 (2.8)
Comorbidity, n (%) d
Cardiovascular disease	2474 (100.0)	1075 (43.5)	194 (26.0)	542 (45.5)	339 (63.0)	<0.001
Hypertension	2474 (100.0)	1935 (78.2)	472 (63.4)	966 (81.1)	497 (92.4)	<0.001
Diabetes	2474 (100.0)	1162 (47.0)	249 (33.4)	604 (50.7)	309 (57.4)	<0.001
Anemia	2288 (92.5)	1580 (69.1)	379 (57.0)	774 (69.8)	427 (83.1)	<0.001
Initial CKD stage, n (%) e	2469 (99.8)					<0.001
1 (eGFR > 90 ml/min/1.73 m2)		63 (2.6)	32 (4.3)	28 (2.4)	3 (0.6)
2 (60 ≤ eGFR < 90 ml/min/1.73 m2)		210 (8.5)	90 (12.1)	101 (8.5)	19 (3.5)
3 (30 ≤ eGFR < 60 ml/min/1.73 m2)		926 (37.5)	359 (48.2)	419 (35.3)	148 (27.6)
4 (15 ≤ eGFR < 30 ml/min/1.73 m2)		637 (25.8)	160 (21.5)	318 (26.8)	159 (29.7)
5 (0 < eGFR < 15 ml/min/1.73 m2)		633 (25.6)	104 (14.0)	322 (27.1)	207 (38.6)
Primary etiologies of CKD, n (%)	2468 (99.8)					<0.001
Renal Parenchymal Diseases		822 (33.3)	318 (42.8)	351 (29.5)	153 (28.5)
Systemic Disease		1482 (60.0)	339 (45.6)	778 (65.5)	365 (68.0)
Obstructive Nephropathy and Urinary		92 (3.7)	45 (6.0)	37 (3.1)	10 (1.9)
Tract Diseases
Other		72 (2.9)	41 (5.5)	22 (1.9)	9 (1.7)
Baseline biochemical profiles, median (IQR) f
Systolic blood pressure (mmHg)	1838 (74.3)	138.0 (123.3, 154.5)	132.0 (119.0, 148.0)	139.3 (124.6, 155.8)	142.3 (126.0, 158.0)	<0.001
Diastolic blood pressure (mmHg)	1837 (74.3)	74.5 (67.0, 82.5)	76.1 (69.5, 86.0)	74.0 (66.5, 82.0)	73.0 (65.4, 80.0)	<0.001
Blood urea nitrogen (mg/dL)	2401 (97.0)	32.0 (21.0, 51.0)	26.0 (19.0, 40.0)	33.0 (22.0, 52.0)	41.0 (27.0, 62.0)	<0.001
Serum creatinine (mg/dL)	2469 (99.8)	2.0 (1.4, 3.5)	1.8 (1.3, 2.7)	2.1 (1.4, 3.6)	2.6 (1.6, 4.2)	<0.001
eGFR (ml/min/1.73m2)	2469 (99.8)	28.9 (14.7, 45.7)	38.6 (23.1, 52.3)	27.2 (13.8, 44.6)	19.1 (10.8, 34.3)	<0.001
Serum albumin (g/dL)	2197 (88.8)	3.9 (3.5, 4.2)	4.1 (3.8, 4.4)	3.9 (3.5, 4.2)	3.7 (3.3, 4.1)	<0.001
Serum potassium (mmol/L)	2408 (97.3)	4.2 (3.8, 4.7)	4.2 (3.8, 4.6)	4.2 (3.8, 4.7)	4.2 (3.8, 4.7)	0.82
Serum calcium (mg/dL)	2083 (84.2)	8.8 (8.4, 9.2)	9.0 (8.6, 9.3)	8.8 (8.4, 9.2)	8.7 (8.3, 9.1)	<0.001
Serum phosphate (mg/dL)	1905 (77.0)	4.1 (3.6, 4.8)	3.9 (3.4, 4.5)	4.2 (3.7, 4.8)	4.3 (3.7, 5.0)	<0.001
Serum uric acid (mg/dL)	2202 (89.0)	7.2 (6.0, 8.6)	7.0 (5.8, 8.3)	7.2 (6.2, 8.6)	7.6 (6.1, 9.1)	<0.001
Hemoglobin (g/dL)	2288 (92.5)	10.8 (9.4, 12.5)	11.6 (10.0, 13.3)	10.9 (9.5, 12.4)	9.8 (8.8, 11.2)	<0.001
Total cholesterol (mg/dL)	2128 (86.0)	174.0 (147.0, 205.0)	176.0 (152.0, 207.0)	174.0 (147.0, 204.0)	168.0 (140.0, 200.0)	0.01
Triglyceride (mg/dL)	2229 (90.1)	128.0 (88.0, 186.0)	126.0 (88.0, 178.0)	130.0 (90.0, 190.0)	125.0 (85.0, 183.0)	0.12
Urine PCR (mg/g)	1910 (77.2)	962.7 (250.4, 2969.4)	458.9 (152.4, 1447.1)	1066.2 (272.4, 3296.7)	1630.8 (550.3, 4262.3)	<0.001
Urine ACR (mg/g)	827 (33.3)	379.6 (69.3, 1859.2)	202.6 (35.3, 986.5)	425.5 (84.1, 1927.9)	742.0 (136.7, 2445.1)	<0.001
Pooled urine PCR (mg/g)	2107 (85.2)	875.9 (233.5, 2795.5)	439.9 (150.7, 1393.6)	1014.5 (261.9, 3094.6)	1559.0 (514.9, 4018.1)	<0.001
Urine creatinine (mg/dL)	2192 (88.6)	81.4 (54.5, 118.4)	94.0 (63.7, 132.5)	81.2 (53.9, 116.7)	68.9 (46.3, 97.6)	<0.001
Baseline medication profiles, n (%) g
Pentoxifylline	2474 (100.0)	707 (28.6)	221 (30.0)	346 (29.1)	140 (26.0)	0.32
Aspirin	2474 (100.0)	857 (34.6)	174 (23.4)	432 (36.3)	251 (46.7)	<0.001
Dipyridamole	2474 (100.0)	136 (5.5)	28 (3.8)	71 (6.0)	37 (6.9)	0.03
Other anti-platelet agents	2474 (100.0)	931 (37.6)	189 (25.4)	464 (39.0)	278 (51.7)	<0.001
NSAIDs	2474 (100.0)	865 (35.0)	265 (35.6)	422 (35.4)	178 (33.1)	0.59
Contrast	2474 (100.0)	651 (26.3)	216 (29.0)	302 (25.4)	133 (24.7)	0.13
Antihypertension agents
ACEI	2474 (100.0)	612 (24.7)	131 (17.6)	325 (27.3)	156 (29.0)	<0.001
ARBs	2474 (100.0)	1135 (45.9)	272 (36.5)	569 (47.8)	294 (54.7)	<0.001
Trichlormethiazide	2474 (100.0)	327 (13.2)	47 (6.3)	160 (13.4)	120 (22.3)	<0.001
Diuretics	2474 (100.0)	1671 (67.5)	357 (47.9)	840 (70.5)	474 (88.1)	<0.001
Antidiabetic agents
OAD	2474 (100.0)	852 (34.4)	180 (24.2)	458 (38.5)	214 (39.8)	<0.001
Insulin	2474 (100.0)	735 (29.7)	151 (20.3)	368 (30.9)	216 (40.2)	<0.001
CTR longitudinal variation
CTR-Coefficient of variation	2474 (100.0)	5.6 (3.5, 8.1)	5.1 (2.9, 7.3)	6.0 (3.7, 8.8)	5.3 (3.6, 7.4)	<0.001
CTR-Absolute difference	2474 (100.0)	0.007 (-0.026, 0.041)	0.003 (-0.020, 0.0290)	0.006 (-0.029, 0.045)	0.014 (-0.027, 0.053)	0.03
CTR-Percent change	2474 (100.0)	0.012 (-0.047, 0.083)	0.006 (-0.043, 0.067)	0.012 (-0.053, 0.089)	0.023 (-0.043, 0.090)	0.12
CTR-Slope	2474 (100.0)	0.001 (-0.006, 0.010)	0.001 (-0.005, 0.008)	0.002 (-0.008, 0.011)	0.003 (-0.006, 0.011)	0.13
a Categorical variables are presented as frequency (%) and continuous variables are presented as median (IQR).
b P-values are calculated by Wilcoxon rank sum test for continuous variables and chi-square test for categorical variables.
c Baseline body mass index measurements that were obtained within -1 years to +1 years and the closest to the index date.
d Definition of comorbidity: Hypertension: ICD code (401-405、I10-I16) and medication (ACEI、ARBs、Diuretics) within one year before index date; Diabetes mellitus: ICD code (250、E08-E13) and medication
(OAD、Insulin) within one year before index date; Cardiovascular disease: ICD code (410-414、428、429.2、430-438、I20-I25、I50、I60-I63、I65-I69、I67.3、I67.83、I68.2、G45、G45.3、G46) within one
year before index date; Anemia: baseline hemoglobin < 12 g/dL.
e Initial CKD stage: CKD stage1: eGFR > 90; CKD stage2: 60 ≤ eGFR < 90; CKD stage3: 30 ≤ eGFR < 60; CKD stage4: 15 ≤ eGFR < 30; CKD stage5: 0 < eGFR < 15.
f Biochemical value measurements that were obtained within -1 years to +3 months and closest to the index date.
g Medication use within one year before index date.
Abbreviations: ACEI: Angiotensin- converting enzyme inhibitors; ACR, albumin to creatinine ratio; ARBs: Angiotensin receptor blockers; BMI, body mass index; CKD, chronic kidney disease; CTR, cardiothoracic ratio;
eGFR, estimated glomerular filtration rate; ICD, international classification of disease; IQR, interquartile range; NSAIDs, non-steroidal anti-Inflammatory drug; OAD, oral antidiabetic agents; PCR, protein to creatinine ratio.
