# Supplementary material for: Cardiothoracic ratio values and trajectories are associated with risk of requiring dialysis and mortality in chronic kidney disease
Source: Commun Med (Lond). 2023 Feb 7;3:19. doi: 10.1038/s43856-023-00241-9 (PMC9905092; doi:10.1038/s43856-023-00241-9)
Supplement: Supplementary file 4 — Supplementary Data 4 [file 43856_2023_241_MOESM4_ESM.xlsx]

## Sheet: 工作表1
Supplementary Data 4. HRs (95% CIs) for Progression to ESRD, CV Mortality, and All-Cause Mortality by Baseline CTR (N = 3117) Quartile and CTR Trajectory (N = 2474) Group
	N	Events	Crude Model	Model 1	Model 2
			Crude HR (95% CI)	Adjusted HR (95% CI)	Adjusted HR (95% CI)
Progression to ESRD a
Baseline CTR (per 0.1 increment)	3117	855	1.44 (1.32, 1.58)	1.23 (1.11, 1.37)	1.15 (1.03, 1.28)
Baseline CTR quartile
CTR < 0.47	740	151	Ref	Ref	Ref
0.47 ≤ CTR < 0.52	772	180	1.16 (0.93, 1.44)	1.16 (0.92, 1.47)	1.01 (0.80, 1.29)
0.52 ≤ CTR < 0.57	774	254	1.82 (1.49, 2.23)	1.53 (1.22, 1.92)	1.35 (1.07, 1.71)
CTR ≥ 0.57	831	270	1.93 (1.58, 2.36)	1.61 (1.27, 2.03)	1.35 (1.06, 1.72)
Trajectory CTR group
Low trajectory group	745	131	Ref	Ref	Ref
Medium trajectory group	1191	341	1.86 (1.52, 2.28)	1.58 (1.25, 2.00)	1.37 (1.08, 1.74)
High trajectory group	538	186	2.68 (2.14, 3.36)	1.98 (1.51, 2.62)	1.70 (1.28, 2.25)
CV Mortality a
Baseline CTR (per 0.1 increment)	3117	232	2.34 (1.97, 2.78)	1.85 (1.51, 2.27)	1.83 (1.49, 2.24)
Baseline CTR quartile
CTR < 0.47	740	24	Ref	Ref	Ref
0.47 ≤ CTR < 0.52	772	43	1.83 (1.11, 3.01)	1.45 (0.87, 2.41)	1.41 (0.85, 2.36)
0.52 ≤ CTR < 0.57	774	56	2.63 (1.63, 4.25)	1.68 (1.01, 2.79)	1.65 (0.99, 2.74)
CTR ≥ 0.57	831	109	5.24 (3.37, 8.15)	2.99 (1.84, 4.85)	2.89 (1.78, 4.71)
Trajectory CTR group
Low trajectory group	745	25	Ref	Ref	Ref
Medium trajectory group	1191	82	2.17 (1.39, 3.39)	1.62 (1.00, 2.61)	1.57 (0.97, 2.54)
High trajectory group	538	84	6.41 (4.10, 10.02)	3.99 (2.38, 6.71)	3.84 (2.28, 6.45)
All-cause Mortality
Baseline CTR (per 0.1 increment)	3117	1149	1.66 (1.54, 1.80)	1.30 (1.18, 1.43)	1.27 (1.16, 1.40)
Baseline CTR quartile
CTR < 0.47	740	169	Ref	Ref	Ref
0.47 ≤ CTR < 0.52	772	264	1.57 (1.29, 1.91)	1.31 (1.09, 1.58)	1.18 (0.96, 1.44)
0.52 ≤ CTR < 0.57	774	305	1.99 (1.65, 2.40)	1.28 (1.06, 1.53)	1.24 (1.01, 1.52)
CTR ≥ 0.57	831	411	2.72 (2.28, 3.26)	1.68 (1.38, 2.05)	1.50 (1.22, 1.83)
Trajectory CTR group
Low trajectory group	745	185	Ref	Ref	Ref
Medium trajectory group	1191	489	1.76 (1.48, 2.08)	1.36 (1.13, 1.63)	1.30 (1.08, 1.56)
High trajectory group	538	298	3.00 (2.50, 3.61)	1.88 (1.52, 2.34)	1.78 (1.44, 2.22)
a Using cause specific model for competing risk of death.
Model 1: adjusted for age at entry, sex, BMI, smoking status, alcohol consumption, education, diabetes, hypertension, CVD, initial CKD stage, baseline medication and baseline eGFR.
Model 2: further adjusted for log of proteinuria.
Abbreviations: BMI, body mass index; CI, confidence interval; CKD, chronic kidney disease; CTR, cardiothoracic ratio; CVD, cardiovascular disease; HR, hazard ratio.
