# Supplementary material for: Cardiothoracic ratio values and trajectories are associated with risk of requiring dialysis and mortality in chronic kidney disease
Source: Commun Med (Lond). 2023 Feb 7;3:19. doi: 10.1038/s43856-023-00241-9 (PMC9905092; doi:10.1038/s43856-023-00241-9)
Supplement: Supplementary file 5 — Supplementary Data 5 [file 43856_2023_241_MOESM5_ESM.xlsx]

## Sheet: 工作表1
Supplementary Data 5. Adjusted HRs (95% CIs) for Progression to ESRD, CV Mortality, and All-cause Mortality According to Baseline CTR Stratified by Age, Sex, Hypertension, Diabetes, CVD, CKD Stage and Proteinuria
	N	Progression to ESRD a				CV Mortality a				All-cause Mortality
		Events	Adjusted HR	P for interaction		Events	Adjusted HR	P for interaction		Events	Adjusted HR	P for interaction
		(N=855)	(95% CI)			(N=232)	(95% CI)			(N=1149)	(95% CI)
Age
Age ≤ 65 years
CTR < 0.47	448	118	Ref	0.19		8	Ref	0.08		78	Ref	0.69
0.47 ≤ CTR < 0.52	325	103	0.78 (0.57, 1.06)			13	2.14 (0.84, 5.43)			73	1.09 (0.77, 1.53)
0.52 ≤ CTR < 0.57	237	118	1.17 (0.86, 1.58)			12	2.31 (0.88, 6.06)			65	1.28 (0.89, 1.83)
CTR ≥ 0.57	208	102	0.99 (0.70, 1.39)			30	6.74 (2.72, 16.72)			77	1.67 (1.15, 2.42)
Age > 65 years
CTR < 0.47	292	33	Ref			16	Ref			91	Ref
0.47 ≤ CTR < 0.52	447	77	1.07 (0.70, 1.65)			30	1.23 (0.66, 2.30)			191	1.45 (1.12, 1.87)
0.52 ≤ CTR < 0.57	537	136	1.42 (0.94, 2.14)			44	1.47 (0.81, 2.67)			240	1.53 (1.19, 1.97)
CTR ≥ 0.57	623	168	1.53 (1.01, 2.32)			79	2.20 (1.24, 3.92)			334	1.80 (1.40, 2.31)
Sex
Female
CTR < 0.47	165	36	Ref	0.25		3	Ref	0.31		25	Ref	0.7
0.47 ≤ CTR < 0.52	279	74	0.91 (0.57, 1.46)			19	1.98 (0.56, 6.97)			78	0.89 (0.55, 1.43)
0.52 ≤ CTR < 0.57	392	125	1.32 (0.84, 2.07)			23	1.49 (0.42, 5.31)			144	1.00 (0.63, 1.59)
CTR ≥ 0.57	506	172	1.40 (0.88, 2.22)			59	2.73 (0.79, 9.44)			238	1.17 (0.74, 1.84)
Male
CTR < 0.47	575	115	Ref			21	Ref			144	Ref
0.47 ≤ CTR < 0.52	493	106	1.06 (0.80, 1.42)			24	1.20 (0.66, 2.20)			186	1.27 (1.01, 1.59)
0.52 ≤ CTR < 0.57	382	129	1.31 (0.98, 1.74)			33	1.85 (1.03, 3.32)			161	1.30 (1.02, 1.66)
CTR ≥ 0.57	325	98	1.23 (0.89, 1.68)			50	3.30 (1.89, 5.76)			173	1.60 (1.26, 2.04)
Hypertension
No
CTR < 0.47	279	44	Ref	0.05		4	Ref	0.44		43	Ref	0.82
0.47 ≤ CTR < 0.52	209	26	0.93 (0.51, 1.72)			7	1.27 (0.31, 5.27)			58	1.33 (0.86, 2.06)
0.52 ≤ CTR < 0.57	135	43	1.89 (1.12, 3.18)			8	2.18 (0.50, 9.53)			38	1.18 (0.72, 1.95)
CTR ≥ 0.57	107	28	2.02 (1.05, 3.87)			10	2.12 (0.45, 9.97)			41	1.39 (0.82, 2.37)
Yes
CTR < 0.47	461	107	Ref			20	Ref			126	Ref
0.47 ≤ CTR < 0.52	563	154	0.98 (0.75, 1.28)			36	1.28 (0.73, 2.23)			206	1.10 (0.87, 1.38)
0.52 ≤ CTR < 0.57	639	211	1.20 (0.93, 1.57)			48	1.47 (0.85, 2.55)			267	1.22 (0.97, 1.53)
CTR ≥ 0.57	724	242	1.22 (0.93, 1.60)			99	2.68 (1.59, 4.51)			370	1.47 (1.18, 1.85)
Diabetes
No
CTR < 0.47	498	75	Ref	0.36		10	Ref	0.91		99	Ref	0.11
0.47 ≤ CTR < 0.52	450	80	0.95 (0.67, 1.35)			25	1.70 (0.79, 3.62)			149	1.09 (0.83, 1.42)
0.52 ≤ CTR < 0.57	375	97	1.14 (0.79, 1.64)			29	2.15 (1.00, 4.58)			138	1.21 (0.92, 1.61)
CTR ≥ 0.57	396	110	1.16 (0.79, 1.71)			45	2.29 (1.08, 4.84)			172	1.21 (0.91, 1.61)
Yes
CTR < 0.47	242	76	Ref			14	Ref			70	Ref
0.47 ≤ CTR < 0.52	322	100	1.03 (0.74, 1.44)			18	1.14 (0.55, 2.37)			115	1.24 (0.91, 1.69)
0.52 ≤ CTR < 0.57	399	157	1.34 (0.97, 1.84)			27	1.42 (0.71, 2.84)			167	1.32 (0.98, 1.79)
CTR ≥ 0.57	435	160	1.36 (0.96, 1.90)			64	3.44 (1.80, 6.59)			239	1.87 (1.39, 2.52)
CVD
No
CTR < 0.47	569	124	Ref	0.43		15	Ref	0.85		119	Ref	0.66
0.47 ≤ CTR < 0.52	480	116	1.01 (0.76, 1.35)			21	1.52 (0.75, 3.06)			151	1.19 (0.92, 1.53)
0.52 ≤ CTR < 0.57	416	150	1.34 (1.01, 1.78)			20	1.55 (0.74, 3.24)			153	1.34 (1.03, 1.75)
CTR ≥ 0.57	362	133	1.47 (1.08, 2.00)			40	3.56 (1.76, 7.20)			167	1.64 (1.25, 2.15)
Yes
CTR < 0.47	171	27	Ref			9	Ref			50	Ref
0.47 ≤ CTR < 0.52	292	64	1.26 (0.76, 2.08)			22	1.50 (0.68, 3.33)			113	1.18 (0.84, 1.67)
0.52 ≤ CTR < 0.57	358	104	1.64 (1.01, 2.65)			36	1.99 (0.93, 4.23)			152	1.20 (0.86, 1.68)
CTR ≥ 0.57	469	137	1.39 (0.86, 2.24)			69	2.88 (1.38, 6.01)			244	1.39 (1.00, 1.93)
CKD
CKD stage 3
CTR < 0.47	338	24	Ref	< 0.01		10	Ref	0.91		64	Ref	0.72
0.47 ≤ CTR < 0.52	313	17	0.87 (0.40, 1.91)			9	0.84 (0.33, 2.17)			79	1.26 (0.89, 1.79)
0.52 ≤ CTR < 0.57	238	16	1.12 (0.46, 2.72)			17	1.47 (0.60, 3.60)			75	1.54 (1.06, 2.23)
CTR ≥ 0.57	249	8	0.34 (0.11, 1.11)			22	1.80 (0.74, 4.36)			92	1.79 (1.23, 2.60)
CKD stage 4 or 5
CTR < 0.47	265	124	Ref			12	Ref			97	Ref
0.47 ≤ CTR < 0.52	352	160	1.05 (0.81, 1.37)			34	2.14 (1.09, 4.20)			167	1.10 (0.85, 1.43)
0.52 ≤ CTR < 0.57	457	233	1.39 (1.09, 1.79)			39	1.84 (0.93, 3.64)			219	1.14 (0.88, 1.48)
CTR ≥ 0.57	524	261	1.53 (1.18, 1.99)			82	3.53 (1.84, 6.78)			299	1.34 (1.04, 1.73)
Proteinuria
Pooled urine PCR ≤ 500 (mg/g)
CTR < 0.47	309	15	Ref	0.52		7	Ref	0.89		43	Ref	0.37
0.47 ≤ CTR < 0.52	301	8	0.99 (0.40, 2.44)			9	0.88 (0.33, 2.36)			68	1.29 (0.88, 1.90)
0.52 ≤ CTR < 0.57	234	10	1.56 (0.63, 3.87)			11	1.49 (0.56, 4.00)			61	1.33 (0.87, 2.04)
CTR ≥ 0.57	201	10	1.31 (0.47, 3.67)			17	2.32 (0.94, 5.72)			61	1.43 (0.94, 2.19)
Pooled urine PCR > 500 (mg/g)
CTR < 0.47	313	119	Ref			10	Ref			92	Ref
0.47 ≤ CTR < 0.52	349	151	1.17 (0.91, 1.51)			28	1.78 (0.90, 3.51)			144	1.15 (0.89, 1.50)
0.52 ≤ CTR < 0.57	435	218	1.47 (1.15, 1.87)			30	1.84 (0.93, 3.65)			190	1.28 (0.98, 1.67)
CTR ≥ 0.57	496	230	1.59 (1.22, 2.06)			70	3.41 (1.78, 6.51)			268	1.57 (1.20, 2.04)
a Using cause specific model for competing risk of death.
Model: adjusted for age, sex, BMI, smoking status, alcohol consumption, education level, diabetes, hypertension, cardiovascular diseases, initial CKD stage, baseline medication, baseline eGFR and log of proteinuria.
Abbreviations: BMI, body mass index; CI, confidence interval; CKD, chronic kidney disease; CTR, cardiothoracic ratio; CVD, cardiovascular disease; HR, hazard ratio; PCR, protein to creatinine ratio.
