# Supplementary material for: Cardiothoracic ratio values and trajectories are associated with risk of requiring dialysis and mortality in chronic kidney disease
Source: Commun Med (Lond). 2023 Feb 7;3:19. doi: 10.1038/s43856-023-00241-9 (PMC9905092; doi:10.1038/s43856-023-00241-9)
Supplement: Supplementary file 6 — Supplementary Data 6 [file 43856_2023_241_MOESM6_ESM.xlsx]

## Sheet: 工作表1
Supplementary Data 6. Adjusted HRs (95% CIs) for Progression to ESRD, CV Mortality, and All-cause Mortality According to CTR Trajectory Group Stratified by Age, Sex, Hypertension, Diabetes, CVD, CKD Stage and Proteinuria
	N	Progression to ESRD a				CV Mortality a				All-cause Mortality
		Events	Adjusted HR	P for interaction		Events	Adjusted HR	P for interaction		Events	Adjusted HR	P for interaction
		(N=658)	(95% CI)			(N=191)	(95% CI)			(N=972)	(95% CI)
Age
Age ≤ 65
Low	428	98	Ref	0.2		9	Ref	0.06		75	Ref	0.54
Medium	403	176	1.29 (0.95, 1.75)			20	1.78 (0.71, 4.45)			125	1.41 (1.01, 1.98)
High	112	61	1.41 (0.94, 2.10)			23	10.43 (3.84, 28.32)			47	2.18 (1.40, 3.39)
Age > 65
Low	317	33	Ref			16	Ref			110	Ref
Medium	788	165	1.38 (0.91, 2.09)			62	1.56 (0.88, 2.76)			364	1.41 (1.12, 1.76)
High	426	125	1.82 (1.16, 2.85)			61	3.09 (1.66, 5.75)			251	1.98 (1.53, 2.56)
Sex
Female
Low	180	30	Ref	0.03		4	Ref	0.98		31	Ref	0.71
Medium	528	157	2.02 (1.26, 3.23)			28	1.24 (0.41, 3.75)			184	1.09 (0.72, 1.64)
High	359	127	2.69 (1.61, 4.49)			51	3.24 (1.04, 10.11)			193	1.50 (0.97, 2.31)
Male
Low	565	101	Ref			21	Ref			154	Ref
Medium	663	184	1.11 (0.83, 1.50)			54	1.60 (0.92, 2.79)			305	1.40 (1.13, 1.73)
High	179	59	1.33 (0.91, 1.95)			33	4.15 (2.24, 7.68)			105	1.91 (1.45, 2.52)
Hypertension
No
Low	273	38	Ref	0.06		3	Ref	0.03		48	Ref	0.51
Medium	225	42	2.70 (1.44, 5.06)			9	7.62 (1.18, 49.42)			74	1.67 (1.09, 2.55)
High	41	13	5.96 (2.39, 14.86)			7	87.52 (7.86, 974.90)			17	2.05 (1.02, 4.12)
Yes
Low	472	93	Ref			22	Ref			137	Ref
Medium	966	299	1.28 (0.98, 1.66)			73	1.29 (0.78, 2.13)			415	1.22 (0.99, 1.50)
High	497	173	1.56 (1.15, 2.11)			77	3.08 (1.80, 5.28)			281	1.71 (1.35, 2.16)
Diabetes
No
Low	496	64	Ref	0.86		11	Ref	0.08		110	Ref	0.81
Medium	587	123	1.39 (0.95, 2.03)			38	1.83 (0.89, 3.73)			226	1.38 (1.07, 1.77)
High	229	59	1.61 (1.01, 2.55)			37	4.46 (2.04, 9.75)			116	1.70 (1.24, 2.33)
Yes
Low	249	67	Ref			14	Ref			75	Ref
Medium	604	218	1.29 (0.93, 1.78)			44	1.33 (0.69, 2.56)			263	1.24 (0.94, 1.63)
High	309	127	1.85 (1.27, 2.70)			47	3.82 (1.86, 7.84)			182	1.86 (1.36, 2.54)
CVD
No
Low	551	110	Ref	0.15		15	Ref	0.07		123	Ref	0.45
Medium	649	193	1.42 (1.06, 1.91)			27	1.50 (0.73, 3.09)			262	1.50 (1.17, 1.91)
High	199	79	2.22 (1.52, 3.23)			32	8.09 (3.60, 18.15)			99	1.93 (1.40, 2.66)
Yes
Low	194	21	Ref			10	Ref			62	Ref
Medium	542	148	1.59 (0.95, 2.65)			55	1.74 (0.87, 3.49)			227	1.13 (0.84, 1.52)
High	339	107	1.53 (0.89, 2.65)			52	3.20 (1.53, 6.70)			199	1.58 (1.14, 2.18)
CKD
CKD stage 3
Low	359	21	Ref	0.22		12	Ref	0.59		72	Ref	0.62
Medium	419	25	1.09 (0.46, 2.57)			19	1.00 (0.43, 2.31)			135	1.49 (1.08, 2.06)
High	148	8	4.32 (1.26, 14.8)			16	2.43 (0.91, 6.50)			61	2.09 (1.39, 3.15)
CKD stage 4 or 5
Low	264	107	Ref			12	Ref			105	Ref
Medium	640	312	1.47 (1.13, 1.91)			60	1.70 (0.89, 3.28)			326	1.15 (0.91, 1.46)
High	366	177	1.73 (1.28, 2.33)			65	4.00 (2.00, 8.02)			225	1.54 (1.18, 2.02)
Proteinuria
Pooled urine PCR ≤ 500 (mg/g)
Low	334	17	Ref	0.68		8	Ref	0.78		59	Ref	0.36
Medium	382	13	1.20 (0.51, 2.81)			16	1.68 (0.68, 4.18)			97	1.33 (0.95, 1.87)
High	114	9	1.42 (0.46, 4.41)			12	4.96 (1.78, 13.82)			39	1.68 (1.09, 2.58)
Pooled urine PCR > 500 (mg/g)
Low	297	102	Ref			10	Ref			87	Ref
Medium	636	296	1.52 (1.17, 1.97)			48	1.68 (0.87, 3.25)			301	1.40 (1.10, 1.80)
High	344	157	1.90 (1.40, 2.58)			55	3.98 (1.98, 8.00)			203	1.95 (1.47, 2.58)
a Using cause specific model for competing risk of death.
Model: adjusted for age, sex, BMI, smoking status, alcohol consumption, education level, diabetes, hypertension, cardiovascular diseases, initial CKD stage, baseline medication, baseline eGFR and log of proteinuria.
Abbreviations: BMI, body mass index; CI, confidence interval; CKD, chronic kidney disease; CTR, cardiothoracic ratio; CVD, cardiovascular disease; HR, hazard ratio; PCR, protein to creatinine ratio.
